# Supplementary material for: Vocal Complexity Constrains the Dear Enemy Effect: A Comparative Study of Coal Tits and Green‐Backed Tits
Source: Ecol Evol. 2026 Jan 9;16(1):e72918. doi: 10.1002/ece3.72918 (PMC12789649; doi:10.1002/ece3.72918)
Supplement: Supplementary file 1 — Table S1: Data for behavioral response of coal and green‐backed tits to playback experiments. [file ECE3-16-e72918-s003.xlsx]

## Sheet: Table S1
Species ID	Site	Exp. person	Date	Species	Nest ID	Stimuli	Stimuli ID	Responses	Nearest approach distance (m)	Flight frequency	Time spent (s)
1	Liupanshan, Ningxia, China	Lin Zhao	2024-07-04	coal tit	92	familiar	1	1	0	12	180
1	Liupanshan, Ningxia, China	Lin Zhao	2024-07-04	coal tit	92	stranger	2	1	0	21	185
1	Liupanshan, Ningxia, China	Lin Zhao	2024-06-09	coal tit	Y013	familiar	1	1	1.5	2	68
1	Liupanshan, Ningxia, China	Lin Zhao	2024-06-09	coal tit	Y013	stranger	2	1	0.8	14	99
1	Liupanshan, Ningxia, China	Lin Zhao	2024-05-27	coal tit	Y015	familiar	1	1	0.5	8	149
1	Liupanshan, Ningxia, China	Lin Zhao	2024-05-27	coal tit	Y015	stranger	2	1	0	10	136
1	Liupanshan, Ningxia, China	Lin Zhao	2024-06-03	coal tit	104	familiar	1	1	0	7	107
1	Liupanshan, Ningxia, China	Lin Zhao	2024-06-03	coal tit	104	stranger	2	1	0	28	228
1	Liupanshan, Ningxia, China	Lin Zhao	2024-05-19	coal tit	77	familiar	1	0	NA	NA	NA
1	Liupanshan, Ningxia, China	Lin Zhao	2024-05-19	coal tit	77	stranger	2	1	0.5	5	220
1	Liupanshan, Ningxia, China	Lin Zhao	2024-05-19	coal tit	85	familiar	1	1	0.5	8	220
1	Liupanshan, Ningxia, China	Lin Zhao	2024-05-19	coal tit	85	stranger	2	1	0.5	9	210
1	Liupanshan, Ningxia, China	Lin Zhao	2024-05-19	coal tit	86	familiar	1	1	1	8	235
1	Liupanshan, Ningxia, China	Lin Zhao	2024-05-19	coal tit	86	stranger	2	1	0.5	6	96
1	Liupanshan, Ningxia, China	Lin Zhao	2024-05-19	coal tit	88	familiar	1	0	NA	NA	NA
1	Liupanshan, Ningxia, China	Lin Zhao	2024-05-19	coal tit	88	stranger	2	1	0.5	6	280
1	Liupanshan, Ningxia, China	Lin Zhao	2024-05-19	coal tit	95	familiar	1	1	0.5	3	210
1	Liupanshan, Ningxia, China	Lin Zhao	2024-05-19	coal tit	95	stranger	2	1	0.2	9	140
1	Liupanshan, Ningxia, China	Lin Zhao	2024-05-19	coal tit	97	familiar	1	0	NA	NA	NA
1	Liupanshan, Ningxia, China	Lin Zhao	2024-05-19	coal tit	97	stranger	2	1	0.8	3	260
1	Liupanshan, Ningxia, China	Lin Zhao	2024-05-20	coal tit	Y009	familiar	1	1	1	13	133
1	Liupanshan, Ningxia, China	Lin Zhao	2024-05-20	coal tit	Y009	stranger	2	1	0.5	8	151
1	Liupanshan, Ningxia, China	Lin Zhao	2024-05-20	coal tit	Y014	familiar	1	1	0	7	186
1	Liupanshan, Ningxia, China	Lin Zhao	2024-05-20	coal tit	Y014	stranger	2	1	0	8	174
1	Liupanshan, Ningxia, China	Lin Zhao	2024-06-09	coal tit	82	familiar	1	1	2.5	2	5
1	Liupanshan, Ningxia, China	Lin Zhao	2024-06-09	coal tit	82	stranger	2	1	1.5	11	235
1	Liupanshan, Ningxia, China	Lin Zhao	2024-06-08	coal tit	18	familiar	1	1	0	4	120
1	Liupanshan, Ningxia, China	Lin Zhao	2024-06-08	coal tit	18	stranger	2	1	0	7	150
1	Liupanshan, Ningxia, China	Lin Zhao	2024-06-18	coal tit	39	familiar	1	1	0.5	4	125
1	Liupanshan, Ningxia, China	Lin Zhao	2024-06-18	coal tit	39	stranger	2	1	0	10	189
1	Liupanshan, Ningxia, China	Lin Zhao	2024-06-09	coal tit	44	familiar	1	1	1.5	10	215
1	Liupanshan, Ningxia, China	Lin Zhao	2024-06-09	coal tit	44	stranger	2	1	0	16	161
1	Liupanshan, Ningxia, China	Lin Zhao	2024-06-09	coal tit	48	familiar	1	1	1.5	6	100
1	Liupanshan, Ningxia, China	Lin Zhao	2024-06-09	coal tit	48	stranger	2	1	0.5	9	180
1	Liupanshan, Ningxia, China	Lin Zhao	2024-06-12	coal tit	52	familiar	1	1	0	12	190
1	Liupanshan, Ningxia, China	Lin Zhao	2024-06-12	coal tit	52	stranger	2	1	0.5	17	194
1	Liupanshan, Ningxia, China	Lin Zhao	2024-06-11	coal tit	76	familiar	1	1	1	12	210
1	Liupanshan, Ningxia, China	Lin Zhao	2024-06-11	coal tit	76	stranger	2	1	0	11	151
1	Liupanshan, Ningxia, China	Lin Zhao	2024-06-11	coal tit	129	familiar	1	0	NA	NA	NA
1	Liupanshan, Ningxia, China	Lin Zhao	2024-06-11	coal tit	129	stranger	2	0	NA	NA	NA
2	Liupanshan, Ningxia, China	Lin Zhao	2024-05-17	green-backed tit	2	familiar	1	0	NA	NA	NA
2	Liupanshan, Ningxia, China	Lin Zhao	2024-05-17	green-backed tit	2	stranger	2	0	NA	NA	NA
2	Liupanshan, Ningxia, China	Lin Zhao	2024-05-24	green-backed tit	13	familiar	1	0	NA	NA	NA
2	Liupanshan, Ningxia, China	Lin Zhao	2024-05-24	green-backed tit	13	stranger	2	1	1.13	7	174
2	Liupanshan, Ningxia, China	Lin Zhao	2024-05-17	green-backed tit	15	familiar	1	0	NA	NA	NA
2	Liupanshan, Ningxia, China	Lin Zhao	2024-05-17	green-backed tit	15	stranger	2	1	3.1	5	145
2	Liupanshan, Ningxia, China	Lin Zhao	2024-05-17	green-backed tit	20	familiar	1	0	NA	NA	NA
2	Liupanshan, Ningxia, China	Lin Zhao	2024-05-17	green-backed tit	20	stranger	2	1	1	3	165
2	Liupanshan, Ningxia, China	Lin Zhao	2024-05-24	green-backed tit	124	familiar	1	0	NA	NA	NA
2	Liupanshan, Ningxia, China	Lin Zhao	2024-05-24	green-backed tit	124	stranger	2	1	15	8	155
2	Liupanshan, Ningxia, China	Lin Zhao	2024-05-22	green-backed tit	38	familiar	1	0	NA	NA	NA
2	Liupanshan, Ningxia, China	Lin Zhao	2024-05-22	green-backed tit	38	stranger	2	0	NA	NA	NA
2	Liupanshan, Ningxia, China	Lin Zhao	2024-05-22	green-backed tit	40	familiar	1	0	NA	NA	NA
2	Liupanshan, Ningxia, China	Lin Zhao	2024-05-22	green-backed tit	40	stranger	2	0	NA	NA	NA
2	Liupanshan, Ningxia, China	Lin Zhao	2024-05-21	green-backed tit	115	familiar	1	0	NA	NA	NA
2	Liupanshan, Ningxia, China	Lin Zhao	2024-05-21	green-backed tit	115	stranger	2	0	NA	NA	NA
2	Liupanshan, Ningxia, China	Lin Zhao	2024-05-20	green-backed tit	101	familiar	1	0	NA	NA	NA
2	Liupanshan, Ningxia, China	Lin Zhao	2024-05-20	green-backed tit	101	stranger	2	0	NA	NA	NA
2	Liupanshan, Ningxia, China	Lin Zhao	2024-05-20	green-backed tit	94	familiar	1	0	NA	NA	NA
2	Liupanshan, Ningxia, China	Lin Zhao	2024-05-20	green-backed tit	94	stranger	2	0	NA	NA	NA
2	Liupanshan, Ningxia, China	Lin Zhao	2024-05-29	green-backed tit	60	familiar	1	0	NA	NA	NA
2	Liupanshan, Ningxia, China	Lin Zhao	2024-05-29	green-backed tit	60	stranger	2	0	NA	NA	NA
2	Liupanshan, Ningxia, China	Lin Zhao	2024-05-29	green-backed tit	61	familiar	1	0	NA	NA	NA
2	Liupanshan, Ningxia, China	Lin Zhao	2024-05-29	green-backed tit	61	stranger	2	0	NA	NA	NA
2	Liupanshan, Ningxia, China	Lin Zhao	2024-05-29	green-backed tit	147	familiar	1	0	NA	NA	NA
2	Liupanshan, Ningxia, China	Lin Zhao	2024-05-29	green-backed tit	147	stranger	2	0	NA	NA	NA
2	Liupanshan, Ningxia, China	Lin Zhao	2024-05-29	green-backed tit	149	familiar	1	0	NA	NA	NA
2	Liupanshan, Ningxia, China	Lin Zhao	2024-05-29	green-backed tit	149	stranger	2	0	NA	NA	NA
2	Liupanshan, Ningxia, China	Lin Zhao	2024-06-20	green-backed tit	Y011	familiar	1	0	NA	NA	NA
2	Liupanshan, Ningxia, China	Lin Zhao	2024-06-20	green-backed tit	Y011	stranger	2	1	0.5	5	145
2	Liupanshan, Ningxia, China	Lin Zhao	2024-06-26	green-backed tit	15	familiar	1	0	NA	NA	NA
2	Liupanshan, Ningxia, China	Lin Zhao	2024-06-26	green-backed tit	15	stranger	2	1	1	3	65
2	Liupanshan, Ningxia, China	Lin Zhao	2024-05-30	green-backed tit	75	familiar	1	0	NA	NA	NA
2	Liupanshan, Ningxia, China	Lin Zhao	2024-05-30	green-backed tit	75	stranger	2	0	NA	NA	NA
2	Liupanshan, Ningxia, China	Lin Zhao	2024-05-30	green-backed tit	78	familiar	1	0	NA	NA	NA
2	Liupanshan, Ningxia, China	Lin Zhao	2024-05-30	green-backed tit	78	stranger	2	0	NA	NA	NA
2	Liupanshan, Ningxia, China	Lin Zhao	2024-05-30	green-backed tit	6	familiar	1	0	NA	NA	NA
2	Liupanshan, Ningxia, China	Lin Zhao	2024-05-30	green-backed tit	6	stranger	2	0	NA	NA	NA
2	Liupanshan, Ningxia, China	Lin Zhao	2024-05-30	green-backed tit	129	familiar	1	0	NA	NA	NA
2	Liupanshan, Ningxia, China	Lin Zhao	2024-05-30	green-backed tit	129	stranger	2	0	NA	NA	NA
2	Liupanshan, Ningxia, China	Lin Zhao	2024-07-01	green-backed tit	36	familiar	1	0	NA	NA	NA
2	Liupanshan, Ningxia, China	Lin Zhao	2024-07-01	green-backed tit	36	stranger	2	0	NA	NA	NA
2	Liupanshan, Ningxia, China	Lin Zhao	2024-05-24	green-backed tit	1	familiar	1	0	NA	NA	NA
2	Liupanshan, Ningxia, China	Lin Zhao	2024-05-24	green-backed tit	1	stranger	2	0	NA	NA	NA
2	Liupanshan, Ningxia, China	Lin Zhao	2024-05-20	green-backed tit	Y003	familiar	1	0	NA	NA	NA
2	Liupanshan, Ningxia, China	Lin Zhao	2024-05-20	green-backed tit	Y003	stranger	2	0	NA	NA	NA
