# Supplementary material for: Vocal Complexity Constrains the Dear Enemy Effect: A Comparative Study of Coal Tits and Green‐Backed Tits
Source: Ecol Evol. 2026 Jan 9;16(1):e72918. doi: 10.1002/ece3.72918 (PMC12789649; doi:10.1002/ece3.72918)
Supplement: Supplementary file 2 — Table S2: Data for song type coded of two coders in coal and green‐backed tits. [file ECE3-16-e72918-s001.xlsx]

## Sheet: Table S2
Species	Nest_id	Coder1_Syllable_Types_Used	Coder1_Repertoire_Size (S)	nest_id	Coder2_Syllable_Types_Use2	Coder2_Repertoire_Size (S)
Coal tit	Y009	d,i,b,c,j,f	6	6	d,i,b,c,n,f	6
Coal tit	N18	q,f,r,k	4	28	qi,f,r,m	4
Coal tit	N44	p,f,j	3	44	p,f,n	3
Coal tit	N48	d,o,g,q,i,h,b,e,p	9	48	d,o,g,q,i,h,b,e,p	9
Coal tit	N52	a,p,o	3	64	a,p,o	3
Coal tit	N77	o,j,f	3	77	o,,j,f	3
Coal tit	N82	r,m,e	3	81	r,me	3
Coal tit	N85	l,s,b,r,h,g,k,m,g,i	10	85	l,s,b,r,h,g,k,m,g,i	10
Coal tit	N86	s	1	86	s	1
Coal tit	N88	k,m	2	88	k,m	2
Coal tit	N76	a,p,e,i	4	89	a,p,e,j	4
Coal tit	N104	n,a,d	3	91	n,a,d	3
Coal tit	N92	n,s,f	3		n,s,f	3
Coal tit	Y015	k,p,n	3	93	k,p,j	3
Coal tit	N95	j,i,d,c,p,m	6	95	j,i,d,c,p,m	6
Coal tit	N97	m	1	97	k	1
Coal tit	N129	n,i,f,g,r	5	129	n,i,f,g,r	5
Coal tit	N39	f,q,g,k,a,i	6	134	f,q,g,k,a,i	6
Coal tit	Y014	o,f,r	3	Y014	o,f,r	3
Coal tit	Y013	b,d	2	Y013	b,d	2
Green-backed tit	N002	a,d	2	1	a,d	2
Green-backed tit	N147	a,d,e	3	147	a,d,e	3
Green-backed tit	N78	b,c,d	3	104	b,c,d	3
Green-backed tit	N13	a,c	2	10	a,c	2
Green-backed tit	N149	a	1	69	a	1
Green-backed tit	N20	a	1	70	a	1
Green-backed tit	N60	b,c	2	87	b,c	2
Green-backed tit	N124	c	1	124	c	1
Green-backed tit	N015	a	1	5	a	1
Green-backed tit	N15	a,c,b	3	81	a,b,c	3
Green-backed tit	N006	a,b,c,d	4	33	a,b,c,d	4
Green-backed tit	N40	a	1	b48	a	1
Green-backed tit	N115	a	1	b42	a	1
Green-backed tit	Y003	a	1	b40	a	1
Green-backed tit	Y011	a	1	b39	a	1
Green-backed tit	N38	a,e	2	b31	a,e	2
Green-backed tit	N36	a,c,b,d	4	b05	a,b,c,d	4
Green-backed tit	N129	a,b,c,d	4	a24	a,b,c,d	4
Green-backed tit	N101	a,c	2	95	a,c	2
Green-backed tit	N94	a,c,e	3	77	a,c,e	3
Green-backed tit	N001	b,c	2	70	b,c	2
Green-backed tit	N61	a	1	69	a	1
Green-backed tit	N75	a,d	2	75	a,d	2
