# Supplementary material for: Vocal Complexity Constrains the Dear Enemy Effect: A Comparative Study of Coal Tits and Green‐Backed Tits
Source: Ecol Evol. 2026 Jan 9;16(1):e72918. doi: 10.1002/ece3.72918 (PMC12789649; doi:10.1002/ece3.72918)
Supplement: Supplementary file 3 — Table S3: Data for organized playback song in coal and green‐backed tits. [file ECE3-16-e72918-s002.xlsx]

## Sheet: Table S3
Species	Nest_id	Stranger_song_sequence	Familiar_neighbor_song_sequence
Coal tit	Y009	a-a-a-a-a-a-a-a-a-a-a-a-a-a-a-a-a-a-a-a-a-a-a-a-a-a-a	j-j-j-j-j-j-j-j-j-j-j-j-j-j-j-j-j-j-j-j-j-j-j-j-j-j-j-j-j-j-j-j-e
Coal tit	18	p-p-p-p-p-p-p-p-p-p-p-p-p-p-p-p-p-p-p-p-p-p-p-p-p-p-p-p-p-p-p-p	d-d-d-d-d-d-d-d-d-d-d-d-d-d-d-d-d-d-d-d-d-d-d-d-d-d-d-d-d-d-d-d-d-d-d-d
Coal tit	44	d-d-d-d-d-d-d-f-f-d-d-d-d-f-f-d-d-d-d-d-d-d-d-d-d-d	a-a-a-a-a-a-a-a-a-a-a-a-a-a-a-a-a-a-a-a-a-a-a-a-a-a-a-a-a-a-a-a-a-a-a-a
Coal tit	48	f-f-f-f-f-f-f-f-f-f-f-f-f-f-f-f-f-f-f-f-f-f-f-f-f-f-f	j-j-j-j-j-j-j-j-j-j-j-j-j-j-j-j-j-j-j-j-j-j-j-j-j-j-j-j-j-j-j-j-j-j-j
Coal tit	52	q-q-q-q-q-q-q-q-q-q-q-q-q-q-q-q-q-q-q-q-q-q-q-q	a-a-a-a-a-a-a-a-a-a-a-a-a-a-a-a-a-a-a-a-a-a-a-a-a-a-a-a-a-a-a-a-a-a-a-a
Coal tit	77	a-e-a-a-a-a-a-a-e-a-a-d-a-a-a-a-a-a-a-a-a-a-a-a-a-a-a-a-a-a-a-a	r-r-r-r-r-r-r-r-r-r-r-r-r-r-r-r-r-r-r-r-r-r-r-r-r-r-r-r-r-r-r-r
Coal tit	82	e-e-e-e-e-f-f-e-f-f-e-f-f-f-f-f-e-e-e-e-e-f-f-f-f-f-f-e-e-e-e-f-f-f-f-e-e-e-e-f-f-f	r-r-r-r-r-r-r-r-r-r-r-r-r-r-r-r-r-r-r-r-r-r-r-r-r-r-r-r-r-r-r-r
Coal tit	85	d-d-d-d-d-d-d-f-f-d-d-d-d-f-f-d-d-d-d-d-d-d-d-d-d-d-d-d-d-d-d-d-d-d-d-d-d-d-d-d-d	s-s-s-s-s-s-s-s-s-s-s-s-s-s-s-s-s-s-s-s-s-s-s-s-s-s-s-s-s-s-s
Coal tit	86	f-f-f-f-f-f-f-f-f-f-f-f-f-f-f-f-f-f-f-f-f-f-f-f-f-f-f-f-f-f-f-f-f	s-s-s-s-s-s-s-s-s-s-s-s-s-s-s-s-s-s-s-s-s-s-s-s-s-s-s-s-s-s-s
Coal tit	88	j-j-j-j-j-j-j-j-j-j-j-j-j-j-j-j-j-j-j-j-j-j-j-j-j-j-j-j-j-j-j-j-j-j-j-j-j	s-s-s-s-s-s-s-s-s-s-s-s-s-s-s-s-s-s-s-s-s-s-s-s-s-s-s-s-s-s-s
Coal tit	76	o-o-o-o-o-o-o-o-o-o-o-o-o-o-o-o-o-o-o-o-o-o-o-o-o-o-o-o-o-o-o-o	d-d-d-d-d-d-d-i-d-d-d-d-i-d-d-d-d-d-d-d-d-d-d-d-d-d-d-d-d-d-d
Coal tit	104	g-g-g-g-g-g-g-g-g-g-g-g-g-g-g-g-g-g-g-g-g-g-g-g-g-g-g	l-l-l-l-l-l-l-l-l-l-l-l-l-l-l-l-l-l-l-l-l-l-l-l-l-l-l-l-l
Coal tit	92	l-l-l-l-l-l-l-l-l-l-l-l-l-l-l-l-l-l-l-l-l-l-l-l-l-l-l-l-l-l-l-l	m-m-m-m-m-m-m-m-m-m-m-m-m-m-mm-m-mm-m-m-m-m-m
Coal tit	Y015	h-h-h-h-h-h-h-h-h-h-h-h-h-h-h-h-h-h-h-h-h-h-h-h-h-h-h	j-j-j-j-j-j-j-j-j-j-j-j-j-j-j-j-j-j-j-j-j-j-j-j-j-j-j-j-j-jj-j-j-j-j-j-j-e
Coal tit	95	f-f-f-f-f-f-f-f-f-f-f-f-f-f-f-f-f-f-f-f-f-f-f-f-f-f-f-f-f	l-l-l-l-l-l-l-l-l-l-l-l-l-l-l-l-l-l-l-l-l-l-l-l-l-l-l-l-l
Coal tit	97	q-q-q-q-q-q-q-q-q-q-q-q-q-q-q-q-q-q-q-q-q-q-q-q	l-l-l-l-l-l-l-l-l-l-l-l-l-l-l-l-l-l-l-l-l-l-l-l-l-l-l-l-l
Coal tit	129	a-e-a-a-a-a-a-a-e-a-a-d-a-a-a-a-a-a-e-e-e-d-d-d-d-a-a-a-e-e-e-e-a-a-a-a-a	q-q-q-q-q-q-q-q-q-q-q-q-q-q-q-q-q-q-q-q-q-q-q-q
Coal tit	39	e-e-e-e-e-f-f-e-f-f-e-f-f-f-f-f-e-e-e-e-e-f-f-f-f-f-f-e-e-e-e-f-f-f-f-e-e-e-e-f-f-f	m-m-m-m-m-m-m-m-m-m-m-m-m-m-mm-m-mm-m-m-m-m-m
Coal tit	Y014	k-k-k-k-k-k-k-k-k-k-k-k-k-k-k-k-k-k-k-k-k-k-k-k-k-k-k-k-k-k-k	h-h-h-h-h-h-h-h-h-h-h-h-h-h-h-h-h-h-h-h-h-h-h-h-h
Coal tit	Y013	i-i-i-i-i-i-i-i-i-i-i-i-i-i-i-i-i-i-i-i-i-i-i-i-i-i-i-i-i-i-i-i-i-i-i-i-i-i	j-j-j-j-j-j-j-j-j-j-j-j-j-j-j-j-j-j-j-j-j-j-j-j-j-j-j-j-j-jj-j-j-j-j-j-j-e
Green-backed tit	2	a-a-a-a-a-a-a-a-a-a-a-a-a-a-a-a-a-a-a-a-a-a-a	a-a-a-a-a-a-a-a-a-a-a-a-a-a-a-a-a-a-a-a-a-a-a-a
Green-backed tit	147	a-a-a-a-a-a-a-a-a-a-a-a-a-a-a-a-a-a-a-a-a-a-a	d-d-d-d-d-d-d-d-d-d-d-d-d-d-d-d-d-d-d-d-d-d-d-d
Green-backed tit	78	a-a-a-a-a-a-a-a-a-a-a-a-a-a-a-a-a-a-a-a-a	a-a-a-a-a-a-a-a-a-a-a-a-a-a-a-a-a-a-a-a-a-a-a
Green-backed tit	13	d-d-d-d-d-d-d-d-d-d-d-d-d-d-d-d-d-d-d-d-d-d-d-d-d	c-c-c-c-c-c-c-c-a-a-a-a-a-c-c-c-c-c-c-a-a-a-a
Green-backed tit	149	a-a-c-c-a-a-a-c-a-e-e-a-a-a-a-a-a-a-e-a	a-a-a-a-a-a-a-a-a-a-a-a-a-a-a-a-a-a-a-a-a-a-a
Green-backed tit	20	a-a-a-a-a-a-a-a-a-a-a-a-a-a-a-a-a-a-a-a-a-a-a-a-a-a-a-a-a-a-a	d-d-d-d-d-d-d-d-d-d-d-d-d-d-d-d-d-d-d-d
Green-backed tit	60	a-a-a-a-a-a-a-a-a-a-a-a-a-a-a-a-a-a-a-a-a-a-a	a-a-a-a-a-a-a-a-a-a-a-a-b-b-b-a-a-a-a-a-a-ab-b-b-bb-bb-b-b
Green-backed tit	124	a-c-a-a-a-a-a-a-a-a-a-a-c-c-a-a-a-a-a-a-a	a-a-c-c-a-a-a-c-a-e-e-a-a-a-a-a-a-a-e-a
Green-backed tit	15	d-d-d-d-d-d-d-d-d-d-d-d-d-d-d-d-d-d-d-d-d-d-d-d-d-d	a-a-a-a-a-a-a-a-a-a-a-a-a-a-a-a-a-a-a-a-a-a-a-a
Green-backed tit	N15	a-a-a-a-a-a-a-a-a-a-a-a-a-a-a-a-a-a-a-a-a-a-a	a-a-a-a-a-a-a-a-a-a-a-a-a-a-a-a-a-a-a-a-a-a-a
Green-backed tit	6	a-a-a-a-a-a-a-a-a-a-a-a-a-a-a-a-a-a-a-a-a-a-a	a-a-a-a-a-b-b-b-b-d-d-d-d-d-d-e-e--e-a-a-a-a
Green-backed tit	40	a-a-a-a-a-a-a-a-a-a-a-a-a-a-a-a-a-a-a-a-a-a-a	a-a-a-a-a-a-a-a-a-a-a-a-a-a-a-a-a-a-a-a-a-a-a-a
Green-backed tit	115	d-d-d-d-d-d-d-d-d-d-d-d-d-d-d-d-d-d-d-d	a-a-a-a-a-a-a-a-a-a-a-a-a-a-a-a-a-a-a-a-a-a-
Green-backed tit	Y003	a-a-c-c-a-a-a-c-a-e-e-a-a-a-a-a-a-a-e-a	a-a-a-a-a-a-a-a-a-a-a-a-a-a-a-a-a-a-a-a-a-a-a-a-a-a-a-a-a-a-a
Green-backed tit	Y011	a-a-a-a-a-a-a-a-a-a-a-a-a-a-a-a-a-a-a-a-a-a-a-a-a-a-a	a-a-a-a-a-a-a-a-a-a-a-a-a-a--a-a-a-a-a-a-a-a-a
Green-backed tit	38	a-a-a-a-a-a-a-a-a-a-a-a-a-a--a-a-a-a-a-a-a-a-a	a-c-a-a-a-a-a-a-a-a-a-a-c-c-a-a-a-a-a-a-a
Green-backed tit	36	a-a-a-a-a-a-a-a-a-a-a-a-a-a-a-a-a-a-a-a-a-a-a	a-a-a-a-a-a-a-a-a-a-a-a-a-a-a-a-a-a-a-a--a-a-a-a
Green-backed tit	129	a-a-a-a-a-a-a-a-a-a-a-a-a-a-a-a-a-a-a-a-a-a-a	a-a-a-a-a-a-c-c-c-c-c-e-a-a-a-a-a-b-b-a-a-a-a-a-a-a
Green-backed tit	101	a-a-a-a-a-a-a-a-a-a-a-a-a-a-a-a-a-a-a-a-a-a-a	a-a-a-a-a-a-a-a-a-a-a-a-a-a-a-a-a-a-a-a-a-aa-a--a
Green-backed tit	94	d-d-d-d-d-d-d-d-d-d-d-d-d-d-d-d-d-d-d-d	b-b-b-b-b-b-b-b-b-b-b-b-b-b-b-b-b-b-b-b-b-b
Green-backed tit	1	a-a-c-c-a-a-a-c-a-e-e-a-a-a-a-a-a-a-e-a	a-a-a-a-d-d-d-d-d-d-d-d-d-a-a-a-d-d-d-d-d
Green-backed tit	61	a-a-a-a-a-a-a-a-a-a-a-a-a-a-a-a-a-a-a-a-a-a-a-a-a-a-a-a-a	a-a-a-a-a-a-a-a-a-a-a-a-a-a-a-a-a-a-a-a
Green-backed tit	75	a-a-a-a-a-a-a-a-a-a-a-a-a-a--a-a-a-a-a-a-a-a-a	a-a-a-a-a-a-a-d-d-d-a-d-a-d-a-a-a-a-a-a-a-a-a
